# Supplementary material for: Giant Cells of Various Lesions Are Characterised by Different Expression Patterns of HLA-Molecules and Molecules Involved in the Cell Cycle, Bone Metabolism, and Lineage Affiliation: An Immunohistochemical Study with a Review of the Literature
Source: Cancers (Basel). 2023 Jul 21;15(14):3702. doi: 10.3390/cancers15143702 (PMC10377796; doi:10.3390/cancers15143702)
Supplement: Supplementary file 1 [file cancers-15-03702-s001.zip]

Archive with 1 entries (1 files):
- cancers-2446123-supplementary.pdf
